# Supplementary material for: Anticipatory and pre-planned actions: A comparison between young soccer players and swimmers
Source: PLoS One. 2021 Apr 7;16(4):e0249635. doi: 10.1371/journal.pone.0249635 (PMC8026046; doi:10.1371/journal.pone.0249635)
Supplement: S1 Data — (XLSX) [file pone.0249635.s002.xlsx]

## Sheet: raw_data
	560
								calciatore-nuotatore
	tot prove	COPPIA1	IMPATTO: blocco, trial	calciatore	nuotatore	t0_Pad1	t0_Pad2	TimeLag	MT_Pad1	MT_Pad2	Vel_Pad1_integr	Vel_Pad2_integr	Impulse_APA_Pad1	Impulse_APA_Pad2	Impulse_Fx_Pad1_pos	binary_Fx_Pad1_pos	Impulse_Fx_Pad1_neg	binary_Fx_Pad1_neg	Impulse_Fx_Pad2_pos	binary_Fx_Pad2_pos	Impulse_Fx_Pad2_neg	binary_Fx_Pad2_neg		tot prove	COPPIA2	IMPATTO: blocco, trial	calciatore	nuotatore	t0_Pad1	t0_Pad2	TimeLag	MT_Pad1	MT_Pad2	Vel_Pad1_integr	Vel_Pad2_integr	Impulse_APA_Pad1	Impulse_APA_Pad2	Impulse_Fx_Pad1_pos	binary_Fx_Pad1_pos	Impulse_Fx_Pad1_neg	binary_Fx_Pad1_neg	Impulse_Fx_Pad2_pos	binary_Fx_Pad2_pos	Impulse_Fx_Pad2_neg	binary_Fx_Pad2_neg		tot prove	COPPIA3	IMPATTO: blocco, trial
	1	b01	1	1	0	4869	5088	-0.1095	0.3055	0.2185	12.0153	7.42355	3.68322	-0.0809593	6.77763	1	0	0	4.54791	1	0	0		1	b01	1	1	1	6793	7087	-0.147	0.1435	0.353	16.5826	7.37511	dato non disponibile	-0.154257	dato non disponibile	dato non disponibile	dato non disponibile	dato non disponibile	5.8901	1	0	0		1	b01	1
	2		7	1	1	9563	10008	-0.2225	0.2815	0.1095	22.4112	5.46284	3.25099	-0.806952	6.69693	1	-10.4662	1	0.0872571	1	0	0		2		2	1	1	5091	4909	0.091	0.3025	0.2505	11.7142	29.0223		5.70792					3.36861	1	-0.256655	1		2		2
	3		8	1	0	4157	3443	0.357	0.099	0.507	7.05544	C04_3b03_0	1.12726	0.561475	2.51986	1	0	0	6.49582	1	-1.77392	1		3		4	1	1	7478	7943	-0.2325	0.344	0.2435	15.1886	6.82649		2.39713					4.52894	1	0	0		3		3
	4		12	1	0	1501	1064	0.2185	0.185	0.357	8.84424	29.0813	0.632067	-0.358699	2.79182	1	0	0	5.29338	1	-5.53172	1		4		5	1	1	3594	3445	0.0745	0.244	0.289	15.6227	28.7141		3.49123					1.45168	1	-2.10332	1		4		4
	5	b02	3	1	0	9264	9680	-0.208	0.282	0.1035	20.3198	6.9957	2.6358	0.705597	5.77691	1	-9.86281	1	1.6042	1	-0.105591	1		5		6	1	1	3727	3526	0.1005	0.254	0.246	9.50485	24.0957		3.33937					4.53328	1	-1.75384	1		5		5
	6		5	1	1	1658	1854	-0.098	0.2635	0.188	20.279	12.3467	4.82088	0.0169601	7.5639	1	-8.92604	1	1.43453	1	0	0		6		7	1	1	4032	3790	0.121	0.0415	0.2325	4.29244	13.5657		4.01076					7.58768	1	-5.45483	1		6		6
	7		6	1	0	4157	3970	0.0935	0.2255	0.501	12.6009	17.2493	2.98106	0.3993	8.61194	1	-6.19731	1	6.90883	1	-2.31103	1		7		8	1	1	3519	3273	0.123	0.2835	0.1055	3.13713	10.4252		0.793006					2.98046	1	-0.992841	1		7		7
	8		7	1	0	14630	14357	0.1365	0.148	0.4765	13.7355	18.7597	3.86408	0.951483	6.95849	1	-1.72395	1	6.12058	1	-0.90673	1		8		9	1	1	3369	3693	-0.162	0.304	0.392	18.7506	11.8277		-0.392554					10.0918	1	-0.174023	1		8		8
	9		8	1	0	7403	7590	-0.0935	0.2995	0.194	20.5518	5.38816	5.87348	0.226392	5.93025	1	-4.93022	1	4.03163	1	0	0		9		10	1	1	3469	3574	-0.0525	0.3325	0.2005	14.3761	18.7321		3.91688					7.08772	1	-1.44889	1		9		9
	10		9	1	0	5887	5465	0.211	0.099	0.3625	7.27582	18.5726	0.614272	0.27049	2.88928	1	0	0	5.53325	1	-0.751793	1		10	b02	2	1	1	2777	3046	-0.1345	0.287	0.155	14.5861	7.49011		-0.94362					5.45437	1	0	0		10		10
	11		10	1	0	1183	1609	-0.213	0.3045	0.114	19.8548	4.65341	7.42148	0.495862	6.46107	1	-6.93106	1	3.90307	1	0	0		11		3	1	1	3799	3878	-0.0395	0.189	0.2825	7.17366	12.6359		2.6075					6.10152	1	-6.64768	1		11		11
	12		12	1	0	6723	6632	0.0455	0.1875	0.3275	12.0127	9.15272	4.03202	2.09138	1.69756	1	-5.58159	1	9.96789	1	0	0		12		4	1	1	5730	6041	-0.1555	0.2375	0.2805	25.8603	13.55		0.848741					7.63199	1	-0.0379516	1		12		12
	13	b03	1	1	0	7377	7693	-0.158	0.1855	0.213	18.0914	6.91394	4.46792	-0.49128	7.27424	1	-1.92432	1	2.41663	1	0	0		13		5	1	1	2637	2417	0.11	0.1055	0.2595	9.05261	19.0752		0.666639					10.6727	1	-1.33765	1		13	b02	1
	14		3	1	0	3852	4199	-0.1735	0.1755	0.1985	19.9653	3.41019	6.76005	0.077198	4.25627	1	-4.66609	1	1.73817	1	-0.0545264	1		14		6	1	1	5526	5731	-0.1025	0.3675	0.174	11.96	17.4042		0.476736					8.26422	1	-0.587923	1		14		2
	15		5	1	0	10119	10198	-0.0395	0.2815	0.2185	17.3931	9.97636	6.01618	0.577189	6.3423	1	-6.63676	1	8.60081	1	0	0		15		7	1	1	7097	7087	0.005	0.2255	0.445	19.0275	13.2722		0.888538					4.97631	1	-0.589444	1		15		3
	16		7	1	0	10501	10355	0.073	0.227	0.3515	6.68759	18.7172	-0.232103	1.04197	0.512377	1	-0.0466394	1	6.00737	1	-1.41051	1		16		8	1	1	2522	2205	0.1585	0.2125	0.2435	7.10741	15.9578		1.33484					1.61125	1	-0.120137	1		16		4
	17		8	1	0	4055	4185	-0.065	0.247	0.195	19.4652	5.62925	5.12768	-0.124075	2.96298	1	-5.0867	1	5.16491	1	0	0		17		9	1	1	2315	2048	0.1335	0.1145	0.251	8.15571	18.1274		2.34597					6.48188	1	-3.65724	1		17		6
	18		10	1	1	6144	6439	-0.1475	0.2385	0.157	25.5157	13.4418	5.26543	-0.337178	7.669	1	-5.31525	1	0.709014	1	-0.0238165	1		18		10	1	1	2184	2371	-0.0935	0.3035	0.31	18.5066	17.3702		2.93139					10.0617	1	-2.21375	1		18		7
	19		11	1	0	6504	6708	-0.102	0.1955	0.191	14.1468	3.04116	5.84741	0.0445502	2.54117	1	-2.47151	1	1.66491	1	0	0		19		12	1	1	4511	4417	0.047	0.2525	0.2895	14.3157	25.3334		2.00768					11.8864	1	-0.0622909	1		19		8
	20		12	1	1	6479	6829	-0.175	0.2535	0.134	24.471	6.18927	4.17567	-0.344268	6.88539	1	-5.11589	1	2.83055	1	0	0		20	b03	1	1	1	2792	2496	0.148	0.271	0.3985	12.2193	24.5384		2.51517					4.74865	1	-1.49271	1		20		9
	21	b04	1	1	0	3625	3971	-0.173	0.3925	0.164	22.0476	9.54675	5.36205	-0.177176	6.0802	1	-4.46213	1	5.25933	1	0.00142577	1		21		3	1	1	3832	4077	-0.1225	0.249	0.1505	13.5989	6.85484		-0.355917					3.41333	1	0	0		21		10
	22		5	1	0	2954	2444	0.255	0.139	0.3375	2.00116	16.4847	1.53505	1.74606	3.05979	1	0	0	6.44279	1	-0.815427	1		22		4	1	1	3561	3336	0.1125	0.254	0.2685	16.6151	34.1934		2.50367					7.77602	1	-0.537573	1		22		11
	23		6	1	0	3880	3799	0.0405	0.236	0.3615	11.6406	7.8328	5.07544	-0.966345	5.14245	1	-4.8753	1	7.76479	1	0	0		23		5	1	1	5125	4902	0.1115	0.1815	0.237	10.2846	12.9411		1.05758					6.29667	1	0	0		23	b03	1
	24		7	1	0	3999	3551	0.224	0.231	0.49	20.5529	32.9081	0.0525994	2.04657	5.14815	1	0	0	11.9687	1	-3.49907	1		24		6	1	1	1896	2375	-0.2395	0.393	0.277	16.5856	12.1963		-0.534477					6.94567	1	0	0		24		2
	25		9	1	0	3522	3809	-0.1435	0.2415	0.105	19.8951	6.7369	4.82234	0.511782	5.61108	1	-4.50485	1	4.31173	1	0	0		25		7	1	1	4618	4668	-0.025	0.282	0.31	15.2229	15.3326		-2.2493					5.83755	1	-1.08793	1		25		3
	26		10	1	0	9905	10249	-0.172	0.243	0.1895	12.8132	2.69465	3.32039	-0.37486	4.30966	1	-3.23611	1	2.0979	1	0	0		26		8	1	1	3954	5166	-0.606	0.8155	0.258	25.5893	15.6248		1.29086					3.97019	1	-1.21245	1		26		4
	27		11	1	0	5796	5870	-0.037	0.1215	0.163	13.2109	2.34199	5.20362	-0.246083	0.480219	1	-3.64525	1	2.33593	1	-0.00430057	1		27		9	1	1	3595	3635	-0.02	0.2105	0.289	11.5324	14.6966		-0.810293					5.04009	1	-3.16248	1		27		5
	28		12	1	1	2922	2983	-0.0305	0.1645	0.186	13.701	3.83176	5.43837	0.564537	1.38091	1	-4.7443	1	0.0126357	1	0	0		28		10	1	1	3627	3590	0.0185	0.193	0.2865	13.1526	14.5438		1.38242					5.92002	1	-1.55436	1		28		6
	29	b05	1	1	1	5469	5852	-0.1915	0.227	0.193	16.0876	5.79389	4.47848	0.443608	5.59833	1	-3.31134	1	3.55058	1	0	0		29		11	1	1	3982	4222	-0.12	0.2495	0.0995	10.0035	3.45801		-1.5714					-0.422209	1	-2.17467	1		29		7
	30		2	1	1	8102	8373	-0.1355	0.267	0.2285	27.8194	14.7006	5.3969	-0.483806	9.98938	1	-8.38543	1	2.71099	1	0	0		30		12	1	1	4505	4244	0.1305	0.204	0.2935	12.5764	23.7365		1.14103					14.2281	1	-4.64348	1		30		9
	31		5	1	0	3599	3301	0.149	0.22	0.3095	15.0958	22.4882	3.33533	1.45579	5.33466	1	-0.393685	1	3.54185	1	-4.70628	1		31	b04	1	1	1	3839	3536	0.1515	0.094	0.2665	5.23624	15.3008		1.61509					7.12909	1	-1.92662	1		31		10
	32		6	1	0	8208	8385	-0.0885	0.2685	0.1925	17.4665	5.31848	5.67367	0.0665924	3.40162	1	-3.16218	1	4.24708	1	0	0		32		2	1	1	3788	3594	0.097	0.1075	0.273	10.1879	15.236		3.95573					5.76526	1	-2.88031	1		32		12
	33		7	1	1	8134	8461	-0.1635	0.2275	0.1715	25.6565	9.58057	2.93528	1.6137	11.4663	1	-5.47351	1	2.90067	1	0	0		33		3	1	1	5261	5091	0.085	0.0845	0.2935	9.40125	13.795		2.49571					11.8844	1	-6.02436	1		33	b04	1
	34		9	1	1	7198	7541	-0.1715	0.151	0.0855	14.4065	1.57926	4.69567	-3.10196	3.30607	1	-3.54772	1	1.14256	1	0	0		34		4	1	1	3430	3707	-0.1385	0.185	0.3	20.6937	10.7383		1.2294					5.88574	1	-0.24842	1		34		3
	35		10	1	0	5700	6069	-0.1845	0.235	0.1275	13.3816	1.6178	2.76856	4.17704	2.92424	1	-2.65259	1	2.79068	1	0	0		35		5	1	1	4067	4121	-0.027	0.305	0.4025	20.0797	11.8729		1.26598					10.5883	1	-2.27982	1		35		4
	36		11	1	0	4143	4244	-0.0505	0.341	0.299	15.0967	8.25635	4.89088	-0.461647	6.49608	1	-2.73573	1	11.5708	1	0.0257802	1		36		6	1	1	7312	7463	-0.0755	0.167	0.291	22.8211	10.9748		2.75209					7.01105	1	0	0		36		6
	37		12	1	0	12026	12499	-0.2365	0.215	0.0925	14.1888	2.25315	6.18597	2.20294	3.1886	1	-5.7153	1	1.29357	1	0	0		37		7	1	1	3621	3165	0.228	0.2535	0.3915	11.5606	27.3418		0.444598					10.8117	1	-2.16439	1		37		7
	38	b06	1	1	1	8319	8175	0.072	0.155	0.3345	13.7786	11.3291	5.29504	1.32191	2.73085	1	-3.95191	1	1.115	1	-0.0113358	1		38		8	1	1	3524	3071	0.2265	0.229	0.321	9.85967	32.1497		0.342546					9.76251	1	-3.00347	1		38		9
	39		2	1	0	10206	10657	-0.2255	0.2455	0.124	14.7694	1.86886	4.71337	4.71348	4.6234	1	-0.832521	1	3.49991	1	0	0		39		9	1	1	2015	1852	0.0815	0.1235	0.251	8.45436	18.4288		4.3752					6.91517	1	-3.62302	1		39		11
	40		3	1	0	19289	19709	-0.21	0.2745	0.1525	14.0502	2.24125	4.17215	-0.145356	5.79259	1	-4.0335	1	3.25596	1	0	0		40		10	1	1	4245	4225	0.01	0.318	0.352	19.0612	18.0851		4.57828					13.0284	1	-2.34722	1		40	b05	1
	41		4	1	0	9826	10005	-0.0895	0.2375	0.2275	12.8601	3.43939	4.28756	-0.172286	4.22642	1	-3.6033	1	5.15919	1	0	0		41		11	1	1	3449	3233	0.108	0.12	0.235	8.53738	14.3103		-2.52961					9.18789	1	-0.631627	1		41		2
	42		5	1	0	1953	1412	0.2705	0.0965	0.428	6.05029	18.5082	-0.13859	0.964163	1.99554	1	0	0	5.20997	1	-2.31539	1		42	b05	2	1	1	3363	3074	0.1445	0.18	0.3255	11.0487	13.2492		1.53098					10.9441	1	-0.58435	1		42		5
	43		6	1	0	5136	5291	-0.0775	0.297	0.1765	19.4692	9.56562	6.9581	0.431904	6.28153	1	-2.57571	1	7.54056	1	0	0		43		5	1	1	3864	3554	0.155	0.2425	0.312	12.5559	22.9566		-0.30016					5.88009	1	0	0		43		6
	44		7	1	0	7152	7457	-0.1525	0.168	0.171	16.0043	2.9154	5.33895	-0.0186516	2.90007	1	-4.86971	1	4.25243	1	0	0		44		6	1	1	3584	3479	0.0525	0.3695	0.3805	16.8652	21.5446		0.730618					18.7176	1	-0.443129	1		44		9
	45		8	1	0	9134	8945	0.0945	0.233	0.4125	14.1964	7.63324	5.11309	0.581232	3.3857	1	-7.24932	1	12.99	1	0	0		45		7	1	1	3055	2793	0.131	0.132	0.3505	20.4885	25.3291		5.04191					12.0617	1	-0.739133	1		45		12
	46		9	1	0	10303	10389	-0.043	0.206	0.264	13.7593	5.88535	5.10105	0.161206	3.40387	1	-2.34547	1	7.54932	1	0	0		46		8	1	1	3359	3185	0.087	0.1255	0.2425	7.01656	11.778		3.98217					6.15871	1	-3.05207	1		46	b06	3
	47		10	1	0	17803	18034	-0.1155	0.2655	0.239	14.4734	4.16389	5.86654	-0.481147	5.98308	1	-4.56156	1	8.28906	1	0.00679419	1		47		11	1	1	3098	3212	-0.057	0.2175	0.163	14.2575	7.89769		1.89352					8.50126	1	0	0		47		4
	48		11	1	0	5640	5975	-0.1675	0.2405	0.1565	12.8854	2.0636	3.78374	-0.212726	4.57548	1	-0.206999	1	6.95527	1	0	0		48	b06	1	1	1	6278	6574	-0.148	0.257	0.1665	20.5172	6.81932		2.26163					1.28301	1	-0.0468589	1		48		5
	49		12	1	0	7858	8535	-0.3385	0.319	0.084	14.4278	1.33527	2.63696	4.62464	8.66193	1	-2.97622	1	1.12588	1	0	0		49		2	1	1	3668	3380	0.144	0.21	0.2425	7.43016	27.098		2.67377					8.32127	1	-5.36027	1		49		6
	50	b07	1	1	0	6527	6259	0.134	0.1935	0.276	8.4586	22.8886	1.44686	0.0528077	3.78952	1	0	0	3.72111	1	-2.14476	1		50		3	1	1	5483	5407	0.038	0.267	0.322	16.7814	17.3118		1.15586					9.85185	1	0	0		50		7
	51		2	1	1	4441	4713	-0.136	0.171	0.1055	13.4623	2.36102	6.13765	1.96111	2.2474	1	-1.77787	1	1.22569	1	0	0		51		4	1	1	3958	3628	0.165	0.2225	0.267	9.81032	24.6063		4.90363					11.7449	1	-7.31543	1		51		9
	52		4	1	0	5727	5774	-0.0235	0.1105	0.3115	17.0932	8.15263	7.12291	-0.701982	5.15204	1	-0.881072	1	8.35962	1	0	0		52		7	1	1	4769	4599	0.085	0.176	0.232	10.1595	24.0728		3.94357					11.8908	1	-5.61181	1		52		11
	53		6	1	0	8385	8449	-0.032	0.269	0.288	17.2675	9.99004	5.57228	0.894145	7.48892	1	-0.597479	1	13.5298	1	0	0		53		8	1	1	6191	6325	-0.067	0.2885	0.1465	11.2129	6.13915		0.40171					6.24536	1	0	0		53		12
	54		8	1	0	4504	4801	-0.1485	0.1495	0.0905	13.5643	1.35265	5.84625	4.97338	1.97786	1	-3.06571	1	1.98436	1	0	0		54		10	1	1	4564	4429	0.0675	0.2035	0.2555	11.1217	22.3064		3.09821					4.53652	1	-1.07622	1		54	b07	2
	55		9	1	0	4437	3783	0.327	0.165	0.6	14.6483	22.8587	3.35633	-0.182892	6.75424	1	0	0	9.61105	1	-2.99673	1		55		11	1	1	18424	18129	0.1475	0.194	0.316	11.7204	26.714		3.38668					8.35384	1	-7.26514	1		55		3
	56		10	1	0	7128	7055	0.0365	0.323	0.238	20.7194	18.3067	7.11181	-0.827239	7.06254	1	-0.703096	1	15.7175	1	0	0		56	b07	1	1	1	3373	3199	0.087	0.1305	0.2335	6.08	18.3031		5.698					3.61806	1	-3.65506	1		56		4
	57		11	1	0	10147	9984	0.0815	0.1685	0.3475	12.0015	7.43768	4.88844	-0.394769	4.10003	1	-0.432416	1	11.4795	1	0	0		57		2	1	1	5773	5548	0.1125	0.0975	0.2705	7.79725	19.4818		4.65535					7.89091	1	-6.11434	1		57		6
	58	b08	1	1	0	4304	4097	0.1035	0.2405	0.42	13.3884	8.79594	6.15504	-0.304102	4.56601	1	-2.14097	1	10.7267	1	0.0893117	1		58		3	1	1	4641	5119	-0.239	0.3575	0.3275	12.0351	15.6244		4.91749					8.6336	1	-5.62345	1		58		7
	59		3	1	0	5741	5800	-0.0295	0.1395	0.1825	12.5349	5.42094	6.21709	0.85885	2.53965	1	-0.402804	1	4.09331	1	0	0		59		4	1	1	4317	4057	0.13	0.15	0.255	4.07508	23.319		2.13783					3.23072	1	-1.4614	1		59		9
	60		4	1	0	10845	11004	-0.0795	0.2375	0.252	13.7952	5.69124	4.8158	-0.652565	5.52725	1	-1.56921	1	6.3539	1	0	0		60		6	1	1	7402	7119	0.1415	0.116	0.2535	3.86538	21.5503		2.23646					11.5409	1	-8.26781	1		60		10
	61		5	1	1	8487	9031	-0.272	0.2695	0.0825	13.6688	1.33544	3.64939	4.99201	6.39952	1	-3.38174	1	1.84321	1	0	0		61		7	1	1	4501	4865	-0.182	0.2675	0.108	16.3108	5.12294		1.18211					4.00767	1	0	0		61		11
	62		6	1	0	11783	12010	-0.1135	0.154	0.125	13.2439	1.56228	5.45125	1.87371	2.36974	1	-1.00021	1	3.9299	1	0	0		62		8	1	1	3110	2932	0.089	0.074	0.3385	11.1716	13.1812		4.24305					7.064	1	-3.57922	1		62	b08	1
	63		7	1	0	8708	8584	0.062	0.206	0.2325	15.3198	17.2963	5.03353	3.30158	4.6637	1	-0.658663	1	3.19618	1	-1.67875	1		63		11	1	1	4204	4109	0.0475	0.364	0.2635	16.1278	22.1775		-0.117511					11.3025	1	-0.740052	1		63		2
	64		8	1	0	10770	10770	0	0.2225	0.3125	11.6462	9.11325	5.77038	0.597134	5.69755	1	-0.257438	1	12.2659	1	0	0		64	b08	1	1	1	6478	6071	0.2035	0.2905	0.1445	5.67939	6.94909	0.342606	0.564465	0.357597	1	0	0	3.57055	1	-1.72758	1		64		4
	65		9	1	1	12599	12857	-0.129	0.211	0.1025	22.4163	6.99147	6.46948	1.61023	4.90726	1	-2.30562	1	5.96362	1	0	0		65		2	1	1	3986	3918	0.034	0.324	0.2815	13.1291	24.1574	5.69206	0.516072	7.284	1	0	0	12.3345	1	0.35115	1		65		5
	66		11	1	0	1755	2352	-0.2985	0.3125	0.092	14.3376	1.34823	4.57511	3.61884	5.65218	1	-4.53771	1	3.20489	1	0	0		66		3	1	1	3361	3247	0.057	0.1085	0.1575	2.86912	9.31725	4.08014	1.67866	0.402437	1	0	0	4.5351	1	0.273604	1		66		6
	67		12	1	0	6789	6882	-0.0465	0.202	0.219	12.116	5.69154	3.61838	1.05462	3.10174	1	-3.41057	1	8.24351	1	0	0		67		4	1	1	3942	3993	-0.0255	0.2205	0.2945	19.2827	11.9022	3.47312	4.26588	7.07151	1	-0.0895892	1	12.5093	1	0	0		67		7
	68	b09	1	1	1	6699	6949	-0.125	0.2425	0.104	19.7775	6.08707	4.19399	-0.688669	4.52098	1	0	0	4.39724	1	0	0		68		5	1	1	4556	4511	0.0225	0.101	0.3255	10.0781	12.2737	4.52514	-0.2223	9.43104	1	0	0	5.52797	1	-4.24482	1		68		8
	69		3	1	1	7916	8336	-0.21	0.2425	0.125	14.0108	2.14183	5.86836	-1.27524	3.61627	1	-4.69132	1	-0.0558191	1	0	0		69		7	1	1	3912	3909	0.0015	0.2775	0.222	12.1323	25.6633	0.379293	4.46076	6.17388	1	0	0	10.3735	1	0.00957154	1		69		11
	70		4	1	1	5640	5452	0.094	0.11	0.256	5.93403	18.5331	-1.21566	6.2815	0.421614	1	-0.0344631	1	2.71897	1	-4.14188	1		70		9	1	1	2362	2484	-0.061	0.2345	0.329	21.6381	13.5021	2.03305	2.72312	9.13068	1	-0.0455837	1	12.6364	1	0	0		70	b09	1
	71		5	1	1	9928	9383	0.2725	0.1015	0.4425	6.23169	20.2371	-0.830702	0.757571	3.50331	1	0	0	6.12641	1	-4.81164	1		71		10	1	1	6712	8384	-0.836	1.0835	0.372	7.83338	16.3853	0.394348	1.60615	12.5708	1	0	0	13.1542	1	-8.29675	1		71		2
	72		6	1	0	15970	15899	0.0355	0.3065	0.976	34.7511	25.1011	6.31347	-0.676877	16.0144	1	-3.82595	1	16.6655	1	0	0		72	b09	1	1	1	5045	5213	-0.084	0.1855	0.138	6.67173	5.12466	5.04416	4.06933	6.46907	1	0	0	0.144062	1	-4.17597	1		72		5
	73		9	1	0	7891	7468	0.2115	0.166	0.317	10.1924	28.3023	-0.0651299	2.30285	2.24663	1	0	0	5.95065	1	-5.1058	1		73		5	1	1	4598	4553	0.0225	0.1135	0.2255	6.34428	10.6176	2.27935	8.20156	5.07609	1	0	0	1.38112	1	-0.841949	1		73		6
	74		11	1	1	5742	6041	-0.1495	0.2635	0.1805	25.1155	11.0919	5.35749	-0.336813	11.4599	1	-3.94286	1	3.51545	1	-0.451045	1		74		6	1	1	7242	7521	-0.1395	0.404	0.145	8.42153	9.44137	6.30498	0.0568076	8.15717	1	0	0	6.80813	1	0.163903	1		74		7
	75		12	1	1	5742	5974	-0.116	0.1405	0.164	12.371	3.58526	6.8207	1.69747	3.75147	1	-0.539987	1	7.02136	1	0	0		75		7	1	1	4244	3890	0.177	0.0495	0.2485	4.47543	15.2255	5.21909	0.933719	1.7829	1	0	0	11.7749	1	-3.22217	1		75		8
	76	b10	1	1	1	4217	4656	-0.2195	0.216	0.098	12.802	1.4808	6.57079	2.88487	6.39858	1	-1.74742	1	3.04536	1	0	0		76		8	1	1	3886	4420	-0.267	0.356	0.3125	24.3512	12.6647	6.32888	0.052243	11.8263	1	-1.60398	1	10.1295	1	0.0285959	1		76		10
	77		2	1	0	2637	2376	0.1305	0.2085	0.306	15.2636	28.2561	1.51286	4.1114	4.93223	1	0	0	3.36577	1	-4.93602	1		77		9	1	1	3175	2769	0.203	0.205	0.344	8.56164	28.7236	3.34097	5.18714	4.18408	1	0	0	10.3911	1	-2.57323	1		77		11
	78		3	1	0	4028	4040	-0.006	0.212	0.176	12.3716	15.9905	6.7709	8.18994	6.04592	1	-2.14118	1	7.43939	1	0	0		78		10	1	1	6096	5862	0.117	0.181	0.297	10.3256	22.1803	-0.590866	4.48227	2.33752	1	-0.189763	1	7.28279	1	-2.42224	1		78	b10	1
	79		5	1	1	5425	5745	-0.16	0.338	0.147	18.1736	9.24769	5.82178	5.27956	6.66217	1	-2.13359	1	7.10178	1	0	0		79	b10	3	1	1	3744	4030	-0.143	0.184	0.3075	11.9125	7.0453	2.78499	5.48787	7.69386	1	-0.61851	1	5.31518	1	-1.26245	1		79		2
	80		6	1	1	6157	6008	0.0745	0.215	0.338	10.5641	9.8245	4.62758	1.29585	5.03158	1	-1.36061	1	9.04859	1	0	0		80		4	1	1	4324	4297	0.0135	0.2985	0.3125	16.1315	23.8348	5.01102	4.97366	10.2127	1	0	0	12.357	1	-0.790719	1		80		3
	81		8	1	1	4019	4652	-0.3165	0.338	0.109	12.936	1.86959	4.33187	6.58925	9.56119	1	-0.453595	1	3.07893	1	0	0		81		5	1	1	3884	3999	-0.0575	0.306	0.233	9.99439	18.5837	5.47325	4.51195	6.50563	1	0	0	10.4324	1	0.057273	1		81		4
	82		10	1	0	5853	6202	-0.1745	0.275	0.06	18.0637	7.34887	5.88685	4.09627	6.23648	1	-2.14525	1	5.43557	1	0	0		82		11	1	1	4792	5037	-0.1225	0.314	0.254	16.2656	11.2649	5.44712	3.7985	3.6323	1	-2.67686	1	11.3391	1	0	0		82		7
	83		11	1	1	5430	5728	-0.149	0.2695	0.0855	18.832	8.11963	5.88243	4.74476	5.08434	1	-4.21982	1	5.10929	1	0	0																									83		9
																																															84		10
																																															85		12
					MEAN	6918.05	7017.65	-0.0498012	0.223295	0.237898	15.3199	9.526	4.38252	1.12868	5.06123		-2.871		5.31759		-0.606804							MEAN	4433.24	4427.73	0.0027561	0.240415	0.267854	12.4724	16.5682	3.55593	2.17284	6.33155		-0.274963		7.63613		-1.92735
					DEV.ST	3499.19	3554.96	0.156813	0.0640783	0.144874	5.33657	7.67634	2.01749	2.03917	2.58763		2.51688		3.62095		1.3955							DEV.ST	2034.26	2087.52	0.168509	0.143201	0.0723572	5.36158	7.0486	2.20579	2.07326	3.56917		0.696441		3.65564		2.24595
							calciatore parte prima	-0.141732																						calciatore parte prima	-0.153828
							nuotatore parte prima	0.14087																						nuotatore parte prima	0.104694
							conta_prove_calciatore parte prima	56							conta_prove_calciatore_1	83	conta_prove_calciatore_1	70	conta_prove_nuotatore_1	83	conta_prove_nuotatore_1	27									32							conta_prove_calciatore_1	19	conta_prove_calciatore_1	6	conta_prove_nuotatore_1	82	conta_prove_nuotatore_1	67
							conta_prove_nuotatore parte prima	27							conta_prove_calciatore_0	0	conta_prove_calciatore_0	13	conta_prove_nuotatore_0	0	conta_prove_nuotatore_0	56									50							conta_prove_calciatore_0	63	conta_prove_calciatore_0	13	conta_prove_nuotatore_0	0	conta_prove_nuotatore_0	15
																83		83		83		83									82								82		19		82		82
									1.75675
[truncated: 174 more columns]

## Sheet: final_data
	0=calciatore		(s)		(N*s)	istab
	1=nuotatore	MT_Pad	TimeLag	NR VOLTE TimeLag	Impulse_APA	stabilità	%CADE	NR LUCI SPENTE	RESPONSE TIME
	0	0.223295	0.141732	56	4.38252	0.906977	0.0930233	41.5	420.21
	0	0.240415	0.153828	32	3.55593	0.785714	0.214286	40.2	436
	0	0.298918	0.07252	25	2.41124	0.976744	0.0232558	40.9	421.11
	0	0.329818	0.0822241	29	1.60871	0.820513	0.179487	38.7	461.97
	0	0.24801	0.0748438	16	0.869101	0.729167	0.270833	41.9	400.5
	0	0.299143	0.0970521	48	1.50557	0.961039	0.038961	35.8	530.99
	0	0.280023	0.138346	40	3.67851	0.796875	0.203125	38.6	465.77
	0	0.272409	0.107467	15	0.724715	0.953488	0.0465116	37	502.8
	1	0.237898	0.14087	27	1.12868	0.674419	0.325581	35.2	543.02
	1	0.267854	0.104694	50	2.17284	0.77381	0.22619	37.8	478.402
	1	0.311112	0.116949	60	1.41261	0.593023	0.406977	35.1	544.76
	1	0.377305	0.150135	48	2.79149	0.653846	0.346154	35.8	520.41
	1	0.362115	0.139734	32	2.07123	0.583333	0.416667	37.5	489.06
	1	0.311201	0.0967414	29	2.19959	0.844156	0.155844	43.6	379.13
	1	0.212117	0.0948333	24	4.23266	0.5	0.5	43.7	373.46
	1	0.289057	0.0957414	29	1.25276	0.627907	0.372093	36.7	508.98
	mediaC	0.274004	0.108502	32.625	2.34204	0.866315	0.133685	39.325	454.919
	devstC	0.0354198	0.0322925	14.6184	1.3862	0.0946012	0.0946012	2.18289	44.5837
	mediaN	0.296082	0.117462	37.375	2.15773	0.656312	0.343688	38.175	479.653
	devstN	0.0569382	0.0229535	13.3088	1.01063	0.109542	0.109542	3.51883	67.8732
